# Supplementary material for: The BCG Moreau Vaccine Upregulates In Vitro the Expression of TLR4, B7-1, Dectin-1 and EP2 on Human Monocytes
Source: Vaccines (Basel). 2022 Dec 30;11(1):86. doi: 10.3390/vaccines11010086 (PMC9861981; doi:10.3390/vaccines11010086)
Supplement: Supplementary file 1 [file vaccines-11-00086-s001.zip]

Archive with 1 entries (1 files):
- vaccines-1998482-supplementary.pdf
